# Supplementary material for: Multiple Transmission Chains within COVID-19 Cluster, Connecticut, USA, 2020
Source: Emerg Infect Dis. 2021 Oct;27(10):2669–72. doi: 10.3201/eid2710.211196 (PMC8462310; doi:10.3201/eid2710.211196)
Supplement: Appendix 2 — Additional genomes used in multiple transmission chains within COVID-19 cluster, Connecticut, USA, 2020. [file 21-1196-Techapp-s2.xlsx]

## Sheet: Appendix 2
Article DOI: https://doi.org/10.3201/eid2710.211196
Multiple Transmission Chains within COVID-19 Cluster, Connecticut, USA, 2020
Appendix 2.
We gratefully acknowledge the following authors from the originating laboratories responsible for obtaining the specimens, as well as the submitting laboratories where the genome data were generated and shared via GISAID, on which this research is based.
Genome	GISAID ID	Originating lab	Submitting Lab	Authors
Wuhan/WH01/2019	EPI_ISL_406798	General Hospital of Central Theater Command of People's Liberation Army of China	BGI & Institute of Microbiology	Chinese Academy of Sciences & Shandong First Medical University & Shandong Academy of Medical Sciences & General Hospital of Central Theater Command of People's Liberation Army of China
Wuhan/IVDC-HB-05/2019	EPI_ISL_402121	National Institute for Viral Disease Control and Prevention	China CDC	National Institute for Viral Disease Control and Prevention
Wuhan/WIV05/2019	EPI_ISL_402128	Wuhan Jinyintan Hospital	Wuhan Institute of Virology	Chinese Academy of Sciences
Jingzhou/HBCDC-HB-01/2020	EPI_ISL_412459	Jingzhou Center for Disease Control and Prevention	Hubei Provincial Center for Disease Control and Prevention	Bin Fang et al
Turkey/HSGM-1450/2020	EPI_ISL_437306	Ministry of Health Turkey	Ministry of Health Turkey	Fatma Bayrakdar et al
Wuhan/IVDC-HB-04/2020	EPI_ISL_402120	National Institute for Viral Disease Control and Prevention	China CDC	National Institute for Viral Disease Control and Prevention
Wuhan/WIV07/2019	EPI_ISL_402130	Wuhan Jinyintan Hospital	Wuhan Institute of Virology	Chinese Academy of Sciences
Wuhan/HBCDC-HB-02/2019	EPI_ISL_412898	Wuhan Jinyintan Hospital	Hubei Provincial Center for Disease Control and Prevention	Bin Fang et al
Wuhan/WIV02/2019	EPI_ISL_402127	Wuhan Jinyintan Hospital	Wuhan Institute of Virology	Chinese Academy of Sciences
Wuhan/IPBCAMS-WH-03/2019	EPI_ISL_403930	Institute of Pathogen Biology	Chinese Academy of Medical Sciences & Peking Union Medical College	Institute of Pathogen Biology
Wuhan/HBCDC-HB-01/2019	EPI_ISL_402132	Wuhan Jinyintan Hospital	Hubei Provincial Center for Disease Control and Prevention	Bin Fang et al
Shanghai/SH0109/2020	EPI_ISL_416398	Shanghai Public Health Clinical Center	Shanghai Medical College	Fudan University
Zhejiang/WZ-01/2020	EPI_ISL_404227	Zhejiang Provincial Center for Disease Control and Prevention	Department of Microbiology	Zhejiang Provincial Center for Disease Control and Prevention
Israel/ISR_JP0320/2020	EPI_ISL_419211	Central Virology Laboratory	Israel Institute for Biological Research	Inbar Cohen-Gihon et al
Jiangxi/IVDC-JX-002/2020	EPI_ISL_408486	National Institute for Viral Disease Control and Prevention	China CDC	National Institute for Viral Disease Control & Prevention
Pingxiang/JX5/2020	EPI_ISL_421252	Jiangxi Province Center for Disease Control and Prevention	Jiangxi Province Center for Disease Control and Prevention	JianXiong Li et al
Wuhan/Hu-1/2019	EPI_ISL_402125	National Institute for Communicable Disease Control and Prevention (ICDC) Chinese Center for Disease Control and Prevention (China CDC)	National Institute for Communicable Disease Control and Prevention (ICDC) Chinese Center for Disease Control and Prevention (China CDC)	Zhang et al
Austria/CeMM0080/2020	EPI_ISL_437947	Universitaetsklinik für Innere Medizin II Innsbruck	Bergthaler laboratory	CeMM Research Center for Molecular Medicine of the Austrian Academy of Sciences
Slovakia/SK-BMC6/2020	EPI_ISL_417880	Institute of Virology	Biomedical Research Center of the Slovak Academy of Sciences	Bratislava; Public Health Authority of the Slovak Republic
USA/CT-Yale-001/2020	EPI_ISL_416416	Connecticut State Department of Public Health	Grubaugh Lab - Yale School of Public Health	Fauver et al
England/200690306/2020	EPI_ISL_414043	Respiratory Virus Unit	Microbiology Services Colindale	Public Health England
Shanghai/SH0102/2020	EPI_ISL_416394	Shanghai Public Health Clinical Center	Shanghai Medical College	Fudan University
Guangdong/20SF028/2020	EPI_ISL_403936	Guangdong Provincial Center for Diseases Control and Prevention; Guangdong Provincial Public Health	Department of Microbiology	Guangdong Provincial Center for Diseases Control and Prevention
Guangdong/20SF040/2020	EPI_ISL_403937	Guangdong Provincial Center for Diseases Control and Prevention; Guangdong Provincial Public Health	Department of Microbiology	Guangdong Provincial Center for Diseases Control and Prevention
Chongqing/IVDC-CQ-001/2020	EPI_ISL_408481	National Institute for Viral Disease Control and Prevention	China CDC	National Institute for Viral Disease Control & Prevention
Singapore/2/2020	EPI_ISL_407987	Singapore General Hospital	Programme in Emerging Infectious Diseases	Duke-NUS Medical School
Singapore/25/2020	EPI_ISL_420102	National Centre for Infectious Diseases	Programme in Emerging Infectious Diseases	Duke-NUS Medical School
Guangdong/20SF1136/2020	EPI_ISL_428442	Guangdong Provincial Center for Diseases Control and Prevention;Guangdong Provincial Institute of Public Health	School of Public Health	The University of Hong Kong
Singapore/8/2020	EPI_ISL_410714	National Public Health Laboratory	National Centre for Infectious Diseases	National Public Health Laboratory
SouthKorea/A7/2020	EPI_ISL_485391	University of Ulsan College of Medicine and Asan Medical Center	University of Ulsan College of Medicine and Asan Medical Center	Kuenyoul Park et al
England/20148039404/2020	EPI_ISL_422009	Respiratory Virus Unit	Microbiology Services Colindale	Public Health England
SouthKorea/KCDC2072/2020	EPI_ISL_497973	Division of Viral Diseases	Center for Laboratory Control of Infectious Diseases	Korea Centers for Diseases Control and Prevention
SouthKorea/KCDC2094/2020	EPI_ISL_497995	Division of Viral Diseases	Center for Laboratory Control of Infectious Diseases	Korea Centers for Diseases Control and Prevention
SouthKorea/KCDC2096/2020	EPI_ISL_497997	Division of Viral Diseases	Center for Laboratory Control of Infectious Diseases	Korea Centers for Diseases Control and Prevention
USA/CT-Yale-114/2020	EPI_ISL_431082	Yale COVID-19 Biorepository	Grubaugh Lab - Yale School of Public Health	Fauver et al
USA/NY-NYUMC263/2020	EPI_ISL_428777	NYU Langone Health	Departments of Pathology and Medicine	New York University School of Medicine
Luxembourg/LNS0641910/2020	EPI_ISL_419566	Laboratoire National de Santé	Microbiology	Virology
USA/CT-Yale-028/2020	EPI_ISL_419521	Yale Clinical Virology Laboratory	Grubaugh Lab - Yale School of Public Health	Fauver et al
USA/CT-Yale-055/2020	EPI_ISL_428376	Yale COVID-19 Biorepository	Grubaugh Lab - Yale School of Public Health	Fauver et al
Wuhan/HBCDC-HB-02/2020	EPI_ISL_412978	The Central Hospital Of Wuhan	Hubei Provincial Center for Disease Control and Prevention	Bin Fang et al
Wuhan/HBCDC-HB-04/2020	EPI_ISL_412980	Union Hospital of Tongji Medical College	Huazhong University of Science and Technology	Hubei Provincial Center for Disease Control and Prevention
SouthKorea/KCDC2063/2020	EPI_ISL_497964	Division of Viral Diseases	Center for Laboratory Control of Infectious Diseases	Korea Centers for Diseases Control and Prevention
SouthKorea/KCDC2065/2020	EPI_ISL_497966	Division of Viral Diseases	Center for Laboratory Control of Infectious Diseases	Korea Centers for Diseases Control and Prevention
USA/NY-NYUMC565/2020	EPI_ISL_444682	NYU Langone Health	Departments of Pathology and Medicine	New York University School of Medicine
Wuhan/WH04/2020	EPI_ISL_406801	General Hospital of Central Theater Command of People's Liberation Army of China	BGI & Institute of Microbiology	Chinese Academy of Sciences & Shandong First Medical University & Shandong Academy of Medical Sciences & General Hospital of Central Theater Command of People's Liberation Army of China
Taiwan/3/2020	EPI_ISL_411926	Taiwan Centers for Disease Control	Taiwan Centers for Disease Control	Ji-Rong Yang et al
Wuhan/HBCDC-HB-03/2020	EPI_ISL_412979	Union Hospital of Tongji Medical College	Huazhong University of Science and Technology	Hubei Provincial Center for Disease Control and Prevention
Shenzhen/HKU-SZ-005/2020	EPI_ISL_405839	The University of Hong Kong - Shenzhen Hospital	Li Ka Shing Faculty of Medicine	The University of Hong Kong
Guangdong/HKU-SZ-002/2020	EPI_ISL_406030	The University of Hong Kong - Shenzhen Hospital	Li Ka Shing Faculty of Medicine	The University of Hong Kong
Guangdong/20SF013/2020	EPI_ISL_403933	Guangdong Provincial Center for Diseases Control and Prevention; Guangdong Provincial Public Health	Department of Microbiology	Guangdong Provincial Center for Diseases Control and Prevention
Shenzhen/SZTH-002/2020	EPI_ISL_406593	Shenzhen Key Laboratory of Pathogen and Immunity	National Clinical Research Center for Infectious Disease	Shenzhen Third People's Hospital
Guangdong/20SF025/2020	EPI_ISL_403935	Guangdong Provincial Center for Diseases Control and Prevention; Guangdong Provincial Public Health	Department of Microbiology	Guangdong Provincial Center for Diseases Control and Prevention
Guangdong/20SF012/2020	EPI_ISL_403932	Guangdong Provincial Center for Diseases Control and Prevention; Guangdong Provincial Public Health	Department of Microbiology	Guangdong Provincial Center for Diseases Control and Prevention
SouthKorea/KCDC06/2020	EPI_ISL_412870	Division of Viral Diseases	Center for Laboratory Control of Infectious Diseases	Korea Centers for Diseases Control and Prevention
SouthKorea/KCDC03/2020	EPI_ISL_407193	Korea Centers for Disease Control & Prevention (KCDC) Center for Laboratory Control of Infectious Diseases Division of Viral Diseases	Korea Centers for Disease Control & Prevention (KCDC) Center for Laboratory Control of Infectious Diseases Division of Viral Diseases	Jeong-Min Kim et al																							Nathan Grubaugh	NA	NA	NA	NA
Australia/VIC07/2020	EPI_ISL_416415	Victorian Infectious Diseases Reference Laboratory (VIDRL)	Victorian Infectious Diseases Reference Laboratory and Microbiological Diagnostic Unit Public Health Laboratory	Doherty Institute																							Nathan Grubaugh	NA	NA	NA	NA
USA/CT-Yale-088/2020	EPI_ISL_428747	Yale COVID-19 Biorepository	Grubaugh Lab - Yale School of Public Health	Joseph Fauver
USA/CT-Yale-102/2020	EPI_ISL_431081	Yale COVID-19 Biorepository	Grubaugh Lab - Yale School of Public Health	Joseph Fauver
Singapore/12Clin/2020	EPI_ISL_418995	National Public Health Laboratory	National Centre for Infectious Diseases	National Public Health Laboratory
Yunnan/IVDC-YN-003/2020	EPI_ISL_408480	National Institute for Viral Disease Control and Prevention	China CDC	National Institute for Viral Disease Control & Prevention
Malaysia/MKAK-CL-2020-5096/2020	EPI_ISL_416885	National Public Health Laboratory	Malaysia Genome Institute	Mohd Noor Mat Isa et al
USA/CT-Yale-005/2020	EPI_ISL_416419	Connecticut State Department of Public Health	Grubaugh Lab - Yale School of Public Health	Fauver et al
USA/CT-Yale-142/2020	EPI_ISL_435712	Connecticut State Department of Public Health	Grubaugh Lab - Yale School of Public Health	Fauver et al
USA/CT-Yale-041/2020	EPI_ISL_428372	Yale Clinical Virology Laboratory	Grubaugh Lab - Yale School of Public Health	Fauver et al
USA/WA-S89/2020	EPI_ISL_417142	Washington State Department of Health	Seattle Flu Study	Chu etl al et al
USA/CT-Yale-007/2020	EPI_ISL_416421	Yale Clinical Virology Laboratory	Grubaugh Lab - Yale School of Public Health	Fauver et al
USA/CT-Yale-008/2020	EPI_ISL_416422	Yale Clinical Virology Laboratory	Grubaugh Lab - Yale School of Public Health	Fauver et al
USA/VA-DCLS-0001/2020	EPI_ISL_418864	Virginia DCLS	Virginia DCLS	Virginia DCLS et al
USA/CT-Yale-023/2020	EPI_ISL_420091	Yale Clinical Virology Laboratory	Grubaugh Lab - Yale School of Public Health	Fauver et al
Ecuador/USFQ-165/2020	EPI_ISL_516650	Institute of Microbiology	Universidad San Francisco de Quito	Institute of Microbiology
USA/NJ-NYUMC111/2020	EPI_ISL_421723	NYU Langone Health	Departments of Pathology and Medicine	New York University School of Medicine
USA/CT-Yale-057/2020	EPI_ISL_428378	Yale COVID-19 Biorepository	Grubaugh Lab - Yale School of Public Health	Fauver et al
USA/CT-Yale-009/2020	EPI_ISL_416423	Yale Clinical Virology Laboratory	Grubaugh Lab - Yale School of Public Health	Fauver et al
USA/CT-Yale-034/2020	EPI_ISL_419524	Yale Clinical Virology Laboratory	Grubaugh Lab - Yale School of Public Health	Fauver et al
USA/CT-Yale-264/2020	EPI_ISL_469190	Yale Clinical Virology Laboratory	Grubaugh Lab - Yale School of Public Health	Fauver et al
USA/CT-Yale-238/2020	EPI_ISL_463170	Yale Clinical Virology Laboratory	Grubaugh Lab - Yale School of Public Health	Fauver et al
USA/CT-Yale-038/2020	EPI_ISL_428381	Yale Clinical Virology Laboratory	Grubaugh Lab - Yale School of Public Health	Fauver et al
USA/CT-Yale-042/2020	EPI_ISL_428382	Yale Clinical Virology Laboratory	Grubaugh Lab - Yale School of Public Health	Fauver et al
USA/CT-Yale-148/2020	EPI_ISL_435718	Connecticut State Department of Public Health	Grubaugh Lab - Yale School of Public Health	Fauver et al
USA/CT-Yale-045/2020	EPI_ISL_419513	Yale COVID-19 Biorepository	Grubaugh Lab - Yale School of Public Health	Fauver et al
USA/CT-Yale-003/2020	EPI_ISL_416418	Connecticut State Department of Public Health	Grubaugh Lab - Yale School of Public Health	Fauver et al
USA/CT-Yale-037/2020	EPI_ISL_419526	Yale Clinical Virology Laboratory	Grubaugh Lab - Yale School of Public Health	Fauver et al
USA/CT-Yale-010/2020	EPI_ISL_416424	Yale Clinical Virology Laboratory	Grubaugh Lab - Yale School of Public Health	Fauver et al
USA/CT-Yale-316/2020	EPI_ISL_476544	Yale Clinical Virology Laboratory	Grubaugh Lab - Yale School of Public Health	Fauver et al
USA/CT-Yale-002/2020	EPI_ISL_416417	Connecticut State Department of Public Health	Grubaugh Lab - Yale School of Public Health	Fauver et al
USA/CT-Yale-112/2020	EPI_ISL_435708	Yale COVID-19 Biorepository	Grubaugh Lab - Yale School of Public Health	Fauver et al
USA/CT-Yale-080/2020	EPI_ISL_428402	Yale COVID-19 Biorepository	Grubaugh Lab - Yale School of Public Health	Fauver et al
USA/CT-Yale-032/2020	EPI_ISL_428370	Yale Clinical Virology Laboratory	Grubaugh Lab - Yale School of Public Health	Fauver et al
USA/CT-Yale-012/2020	EPI_ISL_420086	Yale Clinical Virology Laboratory	Grubaugh Lab - Yale School of Public Health	Fauver et al
Turkey/HSGM-11640/2020	EPI_ISL_437333	Ministry of Health Turkey	Ministry of Health Turkey	Fatma Bayrakdar et al
USA/WI-UW-829/2020	EPI_ISL_509836	University of Wisconsin-Madison AIDS Vaccine Research Laboratories	University of Wisconsin-Madison AIDS Vaccine Research Laboratories	Gage Moreno et al
Luxembourg/LNS0000001/2020	EPI_ISL_419562	Laboratoire National de Santé	Microbiology	Virology
Belgium/ITM_C451/2020	EPI_ISL_434377	Hospital AZ Rivierenland	Institute of Tropical Medicine	Philippe Selhorst et al
France/OCC-13/2020	EPI_ISL_434628	CHU Purpan - Laboratoire de Virologie - Institut Fédératif de Biologie	Laboratoire de virologie - École Nationale Vétérinaire de Toulouse	Guillaume Croville et al
Austria/CeMM0045/2020	EPI_ISL_437932	Institut für Virologie am Department für Hygiene	Mikrobiologie und Public Health	Bergthaler laboratory
Portugal/PT0033/2020	EPI_ISL_418018	H Garcia de Orta	Instituto Nacional de Saude (INSA)	Guiomar et al
Greece/142/2020	EPI_ISL_434478	Laboratory of Microbiology	Medical School	National and Kapodistrian University of Athens
Greece/127_HPI/2020	EPI_ISL_430469	Hellenic Pasteur Institute	Public Health Laboratories	Hellenic Pasteur Institute
USA/NY-NYUMC539/2020	EPI_ISL_444656	NYU Langone Health	Departments of Pathology and Medicine	New York University School of Medicine
Brazil/RJ-DCV5/2020	EPI_ISL_509433	Centro de Desenvolvimento Tecnologico em Saude	Fundacao Oswaldo Cruz	Centro de Desenvolvimento Tecnologico em Saude
Brazil/RJ-DCVTV507Q/2020	EPI_ISL_509435	Centro de Desenvolvimento Tecnologico em Saude	Fundacao Oswaldo Cruz	Centro de Desenvolvimento Tecnologico em Saude
Brazil/RJ-DCV3/2020	EPI_ISL_509432	Centro de Desenvolvimento Tecnologico em Saude	Fundacao Oswaldo Cruz	Centro de Desenvolvimento Tecnologico em Saude
Brazil/RJ-DCV1/2020	EPI_ISL_509431	Centro de Desenvolvimento Tecnologico em Saude	Fundacao Oswaldo Cruz	Centro de Desenvolvimento Tecnologico em Saude
Slovakia/SK-BMC1/2020	EPI_ISL_417877	Institute of Virology	Biomedical Research Center of the Slovak Academy of Sciences	Bratislava; Public Health Authority of the Slovak Republic
Portugal/PT0005/2020	EPI_ISL_417989	Centro Hospitalar e Universitario de Sao Joao	Porto	Instituto Nacional de Saude (INSA)
Ecuador/USFQ-150/2020	EPI_ISL_491938	Institute of Microbiology	Universidad San Francisco de Quito	Institute of Microbiology
Ecuador/USFQ-113/2020	EPI_ISL_486848	Institute of Microbiology	Universidad San Francisco de Quito	Institute of Microbiology
USA/MA-QDX-68/2020	EPI_ISL_467864	Quest Diagnostics	Quest Diagnostics	Anderson et al
USA/CT-Yale-267/2020	EPI_ISL_469192	Yale Clinical Virology Laboratory	Grubaugh Lab - Yale School of Public Health	Fauver et al
Russia/Pskov-83602/2020	EPI_ISL_428908	State Research Center of Virology and Biotechnology VECTOR	Department of Collection of Microorganisms	State Research Center of Virology and Biotechnology VECTOR
USA/WI-UW-1078/2020	EPI_ISL_516504	University of Wisconsin-Madison AIDS Vaccine Research Laboratories	University of Wisconsin-Madison AIDS Vaccine Research Laboratories	Gage Moreno et al
USA/CA-ALSR-1938/2020	EPI_ISL_512244	San Diego County Public Health Laboratory	Andersen lab at Scripps Research	SEARCH Alliance San Diego with Tracy Basler et al
USA/CA-CZB-2497/2020	EPI_ISL_513884	UCSF Clinical Microbiology Laboratory	Chan-Zuckerberg Biohub	CZB Cliahub Consortium et al
USA/CA-CZB-2289/2020	EPI_ISL_513782	County of Santa Clara Public Health Department	Chan-Zuckerberg Biohub	CZB Cliahub Consortium et al
Ecuador/USFQ-133/2020	EPI_ISL_491941	Centro de Investigaciones	Universidad de Especialidades Espíritu Santo	Institute of Microbiology
Ecuador/USFQ-162/2020	EPI_ISL_516649	Institute of Microbiology	Universidad San Francisco de Quito	Institute of Microbiology
Ecuador/USFQ-171/2020	EPI_ISL_516652	Institute of Microbiology	Universidad San Francisco de Quito	Institute of Microbiology
Ecuador/USFQ-097/2020	EPI_ISL_477016	Institute of Microbiology	Universidad San Francisco de Quito	Institute of Microbiology
USA/CA-CZB-1949/2020	EPI_ISL_486226	Orange County Public Health Laboratory	Chan-Zuckerberg Biohub	CZB Cliahub Consortium et al
USA/NY-NYUMC383/2020	EPI_ISL_430410	NYU Langone Health	Departments of Pathology and Medicine	New York University School of Medicine
USA/WI-UW-1028/2020	EPI_ISL_516454	University of Wisconsin-Madison AIDS Vaccine Research Laboratories	University of Wisconsin-Madison AIDS Vaccine Research Laboratories	Gage Moreno et al
Brazil/RJ-INCA-I39/2020	EPI_ISL_513578	Programa de Oncovirologia	Instituto Nacional de Câncer	Programa de Oncovirologia
Brazil/RJ-UFRJ-9331/2020	EPI_ISL_492036	Instituto de Biologia do Exército	Laboratório Metabolismo Macromolecular FirminoTorres de Castro	Instituto de Biofísica Carlos Chagas Filho
USA/CT-Yale-460/2020	EPI_ISL_729748	Connecticut Department of Health	Grubaugh Lab - Yale School of Public Health	Fauver et al
USA/CT-Yale-459/2020	EPI_ISL_729744	Connecticut Department of Health	Grubaugh Lab - Yale School of Public Health	Fauver et al
USA/CT-Yale-453/2020	EPI_ISL_729754	Connecticut Department of Health	Grubaugh Lab - Yale School of Public Health	Fauver et al
Brazil/RJ-INCA-I44/2020	EPI_ISL_513580	Programa de Oncovirologia	Instituto Nacional de Câncer	Programa de Oncovirologia
Brazil/SP-600/2020	EPI_ISL_515525	National Influenza Center - Instituto Adolfo Lutz	Instituto Adolfo Lutz	Interdiciplinary Procedures Center
Brazil/RJ-INCA-I29/2020	EPI_ISL_513573	Programa de Oncovirologia	Instituto Nacional de Câncer	Programa de Oncovirologia
Brazil/RJ-UFRJ-58090/2020	EPI_ISL_492046	Instituto de Biologia do Exército	Laboratório Metabolismo Macromolecular FirminoTorres de Castro	Instituto de Biofísica Carlos Chagas Filho
Brazil/RJ-UFRJ-58110/2020	EPI_ISL_492047	Instituto de Biologia do Exército	Laboratório Metabolismo Macromolecular FirminoTorres de Castro	Instituto de Biofísica Carlos Chagas Filho
Brazil/RJ-INCA-I54/2020	EPI_ISL_513582	Programa de Oncovirologia	Instituto Nacional de Câncer	Programa de Oncovirologia
USA/MA-MGH-00693/2020	EPI_ISL_460215	Massachusetts General Hospital	Infectious Disease Program	Broad Institute of Harvard and MIT
USA/MA-MGH-00694/2020	EPI_ISL_460403	Massachusetts General Hospital	Infectious Disease Program	Broad Institute of Harvard and MIT
Brazil/RJ-UFRJ-57722/2020	EPI_ISL_492045	Instituto de Biologia do Exército	Laboratório Metabolismo Macromolecular FirminoTorres de Castro	Instituto de Biofísica Carlos Chagas Filho
Brazil/RJ-UFRJ-2517/2020	EPI_ISL_492035	Instituto de Biologia do Exército	Laboratório Metabolismo Macromolecular FirminoTorres de Castro	Instituto de Biofísica Carlos Chagas Filho
Brazil/RJ-UFRJ-57437/2020	EPI_ISL_492043	Instituto de Biologia do Exército	Laboratório Metabolismo Macromolecular FirminoTorres de Castro	Instituto de Biofísica Carlos Chagas Filho
Brazil/RJ-UFRJ-57721/2020	EPI_ISL_492044	Instituto de Biologia do Exército	Laboratório Metabolismo Macromolecular FirminoTorres de Castro	Instituto de Biofísica Carlos Chagas Filho
Argentina/Heritas_HG006/2020	EPI_ISL_476561	Hospital Garrahan	Héritas	Roberta Crespo et al
Brazil/RJ-INCA-I37/2020	EPI_ISL_513577	Programa de Oncovirologia	Instituto Nacional de Câncer	Programa de Oncovirologia
Brazil/PR-LRV-01/2020	EPI_ISL_510535	Molecular Virology	Instituto Carlos Chagas / Fiocruz Paraná	Universidade Federal do Parana (UFPR)
Brazil/RO-08/2020	EPI_ISL_514138	Rondônia Central Public Health Laboratory (LACEN/RO)	vinculated to State Health Secretariat of Rondônia (SESAU/RO)	Molecular Virology Laboratory of Oswaldo Cruz Foundation of Rondônia
Brazil/RO-01/2020	EPI_ISL_514131	Rondônia Central Public Health Laboratory (LACEN/RO)	vinculated to State Health Secretariat of Rondônia (SESAU/RO)	Molecular Virology Laboratory of Oswaldo Cruz Foundation of Rondônia
Brazil/RO-03/2020	EPI_ISL_514133	Rondônia Central Public Health Laboratory (LACEN/RO)	vinculated to State Health Secretariat of Rondônia (SESAU/RO)	Molecular Virology Laboratory of Oswaldo Cruz Foundation of Rondônia
Brazil/RJ-INCA-I43/2020	EPI_ISL_513579	Programa de Oncovirologia	Instituto Nacional de Câncer	Programa de Oncovirologia
Brazil/SP-163/2020	EPI_ISL_523959	Pronto Socorro Municipal de Perus	Instituto Adolfo Lutz	Interdiciplinary Procedures Center
Brazil/RJ-INCA-I30/2020	EPI_ISL_513574	Programa de Oncovirologia	Instituto Nacional de Câncer	Programa de Oncovirologia
Brazil/RJ-INCA-I51/2020	EPI_ISL_513581	Programa de Oncovirologia	Instituto Nacional de Câncer	Programa de Oncovirologia
Brazil/RJ-INCA-I35/2020	EPI_ISL_513576	Programa de Oncovirologia	Instituto Nacional de Câncer	Programa de Oncovirologia
Brazil/RO-07/2020	EPI_ISL_514137	Rondônia Central Public Health Laboratory (LACEN/RO)	vinculated to State Health Secretariat of Rondônia (SESAU/RO)	Molecular Virology Laboratory of Oswaldo Cruz Foundation of Rondônia
Brazil/RO-05/2020	EPI_ISL_514135	Rondônia Central Public Health Laboratory (LACEN/RO)	vinculated to State Health Secretariat of Rondônia (SESAU/RO)	Molecular Virology Laboratory of Oswaldo Cruz Foundation of Rondônia
Brazil/RJ-UFRJ-58271/2020	EPI_ISL_492048	Instituto de Biologia do Exército	Laboratório Metabolismo Macromolecular FirminoTorres de Castro	Instituto de Biofísica Carlos Chagas Filho
Serbia/KV26/2020	EPI_ISL_445086	Laboratory Diagnostic	Veterinary Specialized Institute Kraljevo	Laboratory Diagnostic
USA/CT-Yale-024/2020	EPI_ISL_420092	Yale Clinical Virology Laboratory	Grubaugh Lab - Yale School of Public Health	Fauver et al
USA/CT-Yale-141/2020	EPI_ISL_435711	Connecticut State Department of Public Health	Grubaugh Lab - Yale School of Public Health	Fauver et al
England/20149052604/2020	EPI_ISL_466207	Respiratory Virus Unit	Microbiology Services Colindale	Public Health England
Ecuador/USFQ-105/2020	EPI_ISL_486842	Institute of Microbiology	Universidad San Francisco de Quito	Institute of Microbiology
Ecuador/USFQ-118/2020	EPI_ISL_486850	Institute of Microbiology	Universidad San Francisco de Quito	Institute of Microbiology
Ecuador/USFQ-111/2020	EPI_ISL_486846	Institute of Microbiology	Universidad San Francisco de Quito	Institute of Microbiology
USA/CT-Yale-127/2020	EPI_ISL_431089	Yale COVID-19 Biorepository	Grubaugh Lab - Yale School of Public Health	Fauver et al
USA/NY-Yale-050/2020	EPI_ISL_1300448	Epidemiology of Microbial Diseases	Yale School of Public Health	Yale School of Public Health
USA/CT-UW258/2020	EPI_ISL_418043	UW Virology Lab	UW Virology Lab	Pavitra Roychoudhury et al
Turkey/HSGM-1418/2020	EPI_ISL_437305	Ministry of Health Turkey	Ministry of Health Turkey	Fatma Bayrakdar et al
USA/CT-Yale-047/2020	EPI_ISL_419515	Yale COVID-19 Biorepository	Grubaugh Lab - Yale School of Public Health	Fauver et al
USA/CT-Yale-305/2020	EPI_ISL_476534	Yale Clinical Virology Laboratory	Grubaugh Lab - Yale School of Public Health	Fauver et al
USA/CT-Yale-303/2020	EPI_ISL_476532	Yale Clinical Virology Laboratory	Grubaugh Lab - Yale School of Public Health	Fauver et al
USA/NY-NYUMC150/2020	EPI_ISL_424957	NYU Langone Health	Departments of Pathology and Medicine	New York University School of Medicine
USA/CT-Yale-013/2020	EPI_ISL_419517	Yale Clinical Virology Laboratory	Grubaugh Lab - Yale School of Public Health	Fauver et al
USA/CT-Yale-209/2020	EPI_ISL_463147	Yale Clinical Virology Laboratory	Grubaugh Lab - Yale School of Public Health	Fauver et al
USA/CT-Yale-206/2020	EPI_ISL_463144	Yale Clinical Virology Laboratory	Grubaugh Lab - Yale School of Public Health	Fauver et al
USA/CT-Yale-220/2020	EPI_ISL_463155	Yale Clinical Virology Laboratory	Grubaugh Lab - Yale School of Public Health	Fauver et al
USA/CT-Yale-312/2020	EPI_ISL_476540	Yale Clinical Virology Laboratory	Grubaugh Lab - Yale School of Public Health	Fauver et al
USA/CT-Yale-218/2020	EPI_ISL_463154	Yale Clinical Virology Laboratory	Grubaugh Lab - Yale School of Public Health	Fauver et al
USA/NY-NYUMC610/2020	EPI_ISL_444727	NYU Langone Health	Departments of Pathology and Medicine	New York University School of Medicine
Greece/13/2020	EPI_ISL_427043	Laboratory of Microbiology	Medical School	National and Kapodistrian University of Athens
USA/CT-Yale-465/2020	EPI_ISL_729736	Connecticut Department of Health	Grubaugh Lab - Yale School of Public Health	Fauver et al
USA/CT-Yale-207/2020	EPI_ISL_463145	Yale Clinical Virology Laboratory	Grubaugh Lab - Yale School of Public Health	Fauver et al
Brazil/PE-AMU0036/2020	EPI_ISL_502779	LACEN/PE	LABBE	Federal University of Pernambuco
USA/NY-NYUMC396/2020	EPI_ISL_430423	NYU Langone Health	Departments of Pathology and Medicine	New York University School of Medicine
Brazil/RJ-DCVN5/2020	EPI_ISL_510536	Centro de Desenvolvimento Tecnologico em Saude	Fundacao Oswaldo Cruz	Centro de Desenvolvimento Tecnologico em Saude
Russia/Moscow-25I/2020	EPI_ISL_428851	FSBSI "Chumakov Federal Scientific Center for Research and Development of Immune-and-Biological Products of Russian Academy of Sciences"	FSBSI "Chumakov Federal Scientific Center for Research and Development of Immune-and-Biological Products of Russian Academy of Sciences" & NRC "Kurchatov institute"	Liubov Kozlovskaya et al
USA/CT-Yale-349/2020	EPI_ISL_527766	Connecticut State Department of Public Health	Grubaugh Lab - Yale School of Public Health	Fauver et al
USA/CT-Yale-348/2020	EPI_ISL_527765	Connecticut State Department of Public Health	Grubaugh Lab - Yale School of Public Health	Fauver et al
Russia/StPetersburg-RII5029S/2020	EPI_ISL_430085	WHO National Influenza Centre Russian Federation	WHO National Influenza Centre Russian Federation	Andrey Komissarov et al
Russia/StPetersburg-RII5033S/2020	EPI_ISL_430086	WHO National Influenza Centre Russian Federation	WHO National Influenza Centre Russian Federation	Andrey Komissarov et al
Ecuador/52438/2020	EPI_ISL_491951	Instituto Nacional de Investigación en Salud Pública - INSPI	INSPI - Charité	Alfredo Bruno Caicedo et al
Ecuador/52389/2020	EPI_ISL_491954	Instituto Nacional de Investigación en Salud Pública - INSPI	INSPI - Charité	Alfredo Bruno Caicedo et al
England/20149003604/2020	EPI_ISL_466094	Respiratory Virus Unit	Microbiology Services Colindale	Public Health England
USA/FL-BPHL-1028/2020	EPI_ISL_517918	Florida Bureau of Public Health Laboratories	Florida Bureau of Public Health Laboratories	Sarah Schmedes et al
USA/FL-BPHL-0964/2020	EPI_ISL_517854	Florida Bureau of Public Health Laboratories	Florida Bureau of Public Health Laboratories	Sarah Schmedes et al
USA/CT-Yale-479/2020	EPI_ISL_729778	Connecticut Department of Health	Grubaugh Lab - Yale School of Public Health	Fauver et al
Ecuador/USFQ-106/2020	EPI_ISL_471271	Hospital Oncológico Solca Núcleo de Quito	Institute of Microbiology	Universidad San Francisco de Quito
Ecuador/USFQ-112/2020	EPI_ISL_471270	Hospital Oncológico Solca Núcleo de Quito	Institute of Microbiology	Universidad San Francisco de Quito
Ecuador/36230/2020	EPI_ISL_491950	Instituto Nacional de Investigación en Salud Pública - INSPI	INSPI - Charité	Alfredo Bruno Caicedo et al
USA/CA-IGI-0074/2020	EPI_ISL_511828	Innovative Genomics Institute	UC Berkeley	Innovative Genomics Institute
Ecuador/36192/2020	EPI_ISL_491947	Instituto Nacional de Investigación en Salud Pública - INSPI	INSPI - Charité	Alfredo Bruno Caicedo et al
Ecuador/52872/2020	EPI_ISL_491946	Instituto Nacional de Investigación en Salud Pública - INSPI	INSPI - Charité	Alfredo Bruno Caicedo et al
USA/WA-S1633/2020	EPI_ISL_496059	Washington State Department of Health	Seattle Flu Study	Deborah A. Nickerson et al
Ecuador/51908/2020	EPI_ISL_491949	Instituto Nacional de Investigación en Salud Pública - INSPI	INSPI - Charité	Alfredo Bruno Caicedo et al
USA/CT-Yale-350/2020	EPI_ISL_527767	Connecticut State Department of Public Health	Grubaugh Lab - Yale School of Public Health	Fauver et al
USA/CT-Yale-363/2020	EPI_ISL_527778	Connecticut State Department of Public Health	Grubaugh Lab - Yale School of Public Health	Fauver et al
USA/CT-Yale-351/2020	EPI_ISL_527768	Connecticut State Department of Public Health	Grubaugh Lab - Yale School of Public Health	Fauver et al
USA/CT-Yale-458/2020	EPI_ISL_729741	Connecticut Department of Health	Grubaugh Lab - Yale School of Public Health	Fauver et al
USA/CT-Yale-467/2020	EPI_ISL_729745	Connecticut Department of Health	Grubaugh Lab - Yale School of Public Health	Fauver et al
USA/CT-Yale-482/2020	EPI_ISL_729753	Connecticut Department of Health	Grubaugh Lab - Yale School of Public Health	Fauver et al
USA/CT-Yale-345/2020	EPI_ISL_527762	Connecticut State Department of Public Health	Grubaugh Lab - Yale School of Public Health	Fauver et al
USA/CT-Yale-357/2020	EPI_ISL_527773	Connecticut State Department of Public Health	Grubaugh Lab - Yale School of Public Health	Fauver et al
USA/CT-Yale-352/2020	EPI_ISL_527769	Connecticut State Department of Public Health	Grubaugh Lab - Yale School of Public Health	Fauver et al
USA/CT-Yale-571/2020	EPI_ISL_730055	Connecticut Department of Health	Grubaugh Lab - Yale School of Public Health	Fauver et al
USA/CT-Yale-576/2020	EPI_ISL_730060	Connecticut Department of Health	Grubaugh Lab - Yale School of Public Health	Fauver et al
USA/CT-Yale-577/2020	EPI_ISL_730061	Connecticut Department of Health	Grubaugh Lab - Yale School of Public Health	Fauver et al
USA/CT-Yale-575/2020	EPI_ISL_730059	Connecticut Department of Health	Grubaugh Lab - Yale School of Public Health	Fauver et al
USA/CT-Yale-568/2020	EPI_ISL_730053	Connecticut Department of Health	Grubaugh Lab - Yale School of Public Health	Fauver et al
USA/CT-Yale-574/2020	EPI_ISL_730058	Connecticut Department of Health	Grubaugh Lab - Yale School of Public Health	Fauver et al
USA/CT-Yale-570/2020	EPI_ISL_730054	Connecticut Department of Health	Grubaugh Lab - Yale School of Public Health	Fauver et al
USA/NY-NYUMC628/2020	EPI_ISL_444745	NYU Langone Health	Departments of Pathology and Medicine	New York University School of Medicine
USA/CT-Yale-016/2020	EPI_ISL_419519	Yale Clinical Virology Laboratory	Grubaugh Lab - Yale School of Public Health	Fauver et al
USA/NY-NYUMC395/2020	EPI_ISL_430422	NYU Langone Health	Departments of Pathology and Medicine	New York University School of Medicine
USA/CT-Yale-314/2020	EPI_ISL_476542	Yale Clinical Virology Laboratory	Grubaugh Lab - Yale School of Public Health	Fauver et al
France/OCC-20/2020	EPI_ISL_434635	CHU Purpan - Laboratoire de Virologie - Institut Fédératif de Biologie	Laboratoire de virologie - École Nationale Vétérinaire de Toulouse	Guillaume Croville et al
France/OCC-17/2020	EPI_ISL_434632	CHU Purpan - Laboratoire de Virologie - Institut Fédératif de Biologie	Laboratoire de virologie - École Nationale Vétérinaire de Toulouse	Guillaume Croville et al
France/OCC-19/2020	EPI_ISL_434634	CHU Purpan - Laboratoire de Virologie - Institut Fédératif de Biologie	Laboratoire de virologie - École Nationale Vétérinaire de Toulouse	Guillaume Croville et al
France/OCC-16/2020	EPI_ISL_434631	CHU Purpan - Laboratoire de Virologie - Institut Fédératif de Biologie	Laboratoire de virologie - École Nationale Vétérinaire de Toulouse	Guillaume Croville et al
Poland/PL_P5/2020	EPI_ISL_428928	ViroGenetics - BSL3 Laboratory of Virology; Human Genome Variation Research Group & Genomics Centre MCB; Bioinformatics Research Group; Wojewódzka Stacja Sanitarno-Epidemiologiczna w Krakowie	ViroGenetics - BSL3 Laboratory of Virology; Human Genome Variation Research Group & Genomics Centre MCB; Bioinformatics Research Group	Wojciech Branicki et al
USA/CT-Yale-271/2020	EPI_ISL_469195	Yale Clinical Virology Laboratory	Grubaugh Lab - Yale School of Public Health	Fauver et al
USA/CT-Yale-040/2020	EPI_ISL_419528	Yale Clinical Virology Laboratory	Grubaugh Lab - Yale School of Public Health	Fauver et al
USA/CT-Yale-006/2020	EPI_ISL_416420	Yale Clinical Virology Laboratory	Grubaugh Lab - Yale School of Public Health	Fauver et al
USA/CT-Yale-020/2020	EPI_ISL_420088	Yale Clinical Virology Laboratory	Grubaugh Lab - Yale School of Public Health	Fauver et al
USA/CT-Yale-046/2020	EPI_ISL_419514	Yale COVID-19 Biorepository	Grubaugh Lab - Yale School of Public Health	Fauver et al
USA/CT-Yale-098/2020	EPI_ISL_428749	Yale COVID-19 Biorepository	Grubaugh Lab - Yale School of Public Health	Fauver et al
USA/CT-Yale-044/2020	EPI_ISL_419512	Yale COVID-19 Biorepository	Grubaugh Lab - Yale School of Public Health	Fauver et al
USA/CT-Yale-068/2020	EPI_ISL_428386	Yale COVID-19 Biorepository	Grubaugh Lab - Yale School of Public Health	Fauver et al
USA/CT-Yale-079/2020	EPI_ISL_431080	Yale COVID-19 Biorepository	Grubaugh Lab - Yale School of Public Health	Fauver et al
Brazil/RJ-DCV05/2020	EPI_ISL_509430	Centro de Desenvolvimento Tecnologico em Saude	Fundacao Oswaldo Cruz	Centro de Desenvolvimento Tecnologico em Saude
USA/NY-NYUMC267/2020	EPI_ISL_428781	NYU Langone Health	Departments of Pathology and Medicine	New York University School of Medicine
USA/CT-Yale-293/2020	EPI_ISL_476522	Yale Clinical Virology Laboratory	Grubaugh Lab - Yale School of Public Health	Fauver et al
USA/MA-MGH-00707/2020	EPI_ISL_460106	Massachusetts General Hospital	Infectious Disease Program	Broad Institute of Harvard and MIT
USA/CT-Yale-308/2020	EPI_ISL_476536	Yale Clinical Virology Laboratory	Grubaugh Lab - Yale School of Public Health	Fauver et al
USA/MA-MGH-00179/2020	EPI_ISL_460451	Massachusetts General Hospital	Infectious Disease Program	Broad Institute of Harvard and MIT
USA/MA-MGH-00661/2020	EPI_ISL_460135	Massachusetts General Hospital	Infectious Disease Program	Broad Institute of Harvard and MIT
USA/NY-NYUMC397/2020	EPI_ISL_430424	NYU Langone Health	Departments of Pathology and Medicine	New York University School of Medicine
USA/MA-MGH-00210/2020	EPI_ISL_460142	Massachusetts General Hospital	Infectious Disease Program	Broad Institute of Harvard and MIT
USA/NY-NYUMC232/2020	EPI_ISL_427632	NYU Langone Health	Departments of Pathology and Medicine	New York University School of Medicine
USA/MD_0026/2020	EPI_ISL_424869	MD DOH Laboratories Administration	Pathogen Discovery	Respiratory Viruses Branch
USA/CT-Yale-089/2020	EPI_ISL_428748	Yale COVID-19 Biorepository	Grubaugh Lab - Yale School of Public Health	Fauver et al
USA/NY-NYUMC182/2020	EPI_ISL_427478	NYU Langone Health	Departments of Pathology and Medicine	New York University School of Medicine
USA/NY-NYUMC270/2020	EPI_ISL_428784	NYU Langone Health	Departments of Pathology and Medicine	New York University School of Medicine
USA/CT-Yale-310/2020	EPI_ISL_476538	Yale Clinical Virology Laboratory	Grubaugh Lab - Yale School of Public Health	Fauver et al
USA/NY-Yale-026/2020	EPI_ISL_420094	Yale Clinical Virology Laboratory	Grubaugh Lab - Yale School of Public Health	Fauver et al
USA/CT-Yale-021/2020	EPI_ISL_420089	Yale Clinical Virology Laboratory	Grubaugh Lab - Yale School of Public Health	Fauver et al
USA/CT-Yale-216/2020	EPI_ISL_463152	Yale Clinical Virology Laboratory	Grubaugh Lab - Yale School of Public Health	Fauver et al
USA/CT-Yale-324/2020	EPI_ISL_476552	Yale Clinical Virology Laboratory	Grubaugh Lab - Yale School of Public Health	Fauver et al
USA/NY-NYUMC235/2020	EPI_ISL_427634	NYU Langone Health	Departments of Pathology and Medicine	New York University School of Medicine
USA/CT-Yale-213/2020	EPI_ISL_463150	Yale Clinical Virology Laboratory	Grubaugh Lab - Yale School of Public Health	Fauver et al
USA/MA-MGH-00028/2020	EPI_ISL_460469	Massachusetts General Hospital	Infectious Disease Program	Broad Institute of Harvard and MIT
USA/CT-Yale-110/2020	EPI_ISL_428751	Yale COVID-19 Biorepository	Grubaugh Lab - Yale School of Public Health	Fauver et al
USA/CT-UW-5073/2020	EPI_ISL_429645	UW Virology Lab	UW Virology Lab	Pavitra Roychoudhury et al
USA/CT-Yale-075/2020	EPI_ISL_428389	Yale COVID-19 Biorepository	Grubaugh Lab - Yale School of Public Health	Fauver et al
USA/NY-NYUMC546/2020	EPI_ISL_444663	NYU Langone Health	Departments of Pathology and Medicine	New York University School of Medicine
Luxembourg/LNS3879580/2020	EPI_ISL_419585	Laboratoire National de Santé	Microbiology	Virology
USA/NY-NYUMC550/2020	EPI_ISL_444667	NYU Langone Health	Departments of Pathology and Medicine	New York University School of Medicine
USA/CT-Yale-287/2020	EPI_ISL_476517	Yale Clinical Virology Laboratory	Grubaugh Lab - Yale School of Public Health	Fauver et al
USA/NY-NYUMC314/2020	EPI_ISL_430341	NYU Langone Health	Departments of Pathology and Medicine	New York University School of Medicine
USA/NY-NYUMC629/2020	EPI_ISL_444746	NYU Langone Health	Departments of Pathology and Medicine	New York University School of Medicine
USA/CT-Yale-027/2020	EPI_ISL_420095	Yale Clinical Virology Laboratory	Grubaugh Lab - Yale School of Public Health	Fauver et al
USA/CT-Yale-276/2020	EPI_ISL_469199	Yale Clinical Virology Laboratory	Grubaugh Lab - Yale School of Public Health	Fauver et al
USA/NY-NYUMC631/2020	EPI_ISL_444748	NYU Langone Health	Departments of Pathology and Medicine	New York University School of Medicine
USA/CT-UW-6259/2020	EPI_ISL_430960	UW Virology Lab	UW Virology Lab	Pavitra Roychoudhury et al
USA/CT-Yale-029/2020	EPI_ISL_419522	Yale Clinical Virology Laboratory	Grubaugh Lab - Yale School of Public Health	Fauver et al
USA/NY-Yale-022/2020	EPI_ISL_420090	Yale Clinical Virology Laboratory	Grubaugh Lab - Yale School of Public Health	Fauver et al
USA/NJ-NYUMC84/2020	EPI_ISL_421585	NYU Langone Health	Departments of Pathology and Medicine	New York University School of Medicine
USA/CT-Yale-322/2020	EPI_ISL_476550	Yale Clinical Virology Laboratory	Grubaugh Lab - Yale School of Public Health	Fauver et al
USA/SC-20-1505-T03/2020	EPI_ISL_516767	van Bakel Laboratory	Genetics and Genomics Sciences	Icahn School of Medicine at Mount Sinai
USA/CT-UW-5038/2020	EPI_ISL_429641	UW Virology Lab	UW Virology Lab	Pavitra Roychoudhury et al
USA/NY-NYUMC194/2020	EPI_ISL_427489	NYU Langone Health	Departments of Pathology and Medicine	New York University School of Medicine
USA/NY-NYUMC7/2020	EPI_ISL_418192	NYU Langone Health	Department of Pathology and Medicine	New York University School of Medicine
USA/CT-Yale-014/2020	EPI_ISL_419518	Yale Clinical Virology Laboratory	Grubaugh Lab - Yale School of Public Health	Fauver et al
USA/CT-Yale-282/2020	EPI_ISL_469204	Yale Clinical Virology Laboratory	Grubaugh Lab - Yale School of Public Health	Fauver et al
USA/CT-Yale-320/2020	EPI_ISL_476548	Yale Clinical Virology Laboratory	Grubaugh Lab - Yale School of Public Health	Fauver et al
USA/NY-Yale-030/2020	EPI_ISL_419523	Yale Clinical Virology Laboratory	Grubaugh Lab - Yale School of Public Health	Fauver et al
USA/NY-NYUMC262/2020	EPI_ISL_428776	NYU Langone Health	Departments of Pathology and Medicine	New York University School of Medicine
USA/CT-Yale-201/2020	EPI_ISL_463139	Yale Clinical Virology Laboratory	Grubaugh Lab - Yale School of Public Health	Fauver et al
USA/CT-Yale-313/2020	EPI_ISL_476541	Yale Clinical Virology Laboratory	Grubaugh Lab - Yale School of Public Health	Fauver et al
USA/NY-NYUMC562/2020	EPI_ISL_444679	NYU Langone Health	Departments of Pathology and Medicine	New York University School of Medicine
USA/NY-NYUMC435/2020	EPI_ISL_435502	NYU Langone Health	Departments of Pathology and Medicine	New York University School of Medicine
USA/CT-Yale-054/2020	EPI_ISL_428375	Yale COVID-19 Biorepository	Grubaugh Lab - Yale School of Public Health	Fauver et al
USA/CT-Yale-061/2020	EPI_ISL_428380	Yale COVID-19 Biorepository	Grubaugh Lab - Yale School of Public Health	Fauver et al
USA/CT-Yale-257/2020	EPI_ISL_469183	Yale Clinical Virology Laboratory	Grubaugh Lab - Yale School of Public Health	Fauver et al
USA/NY-NYUMC380/2020	EPI_ISL_430407	NYU Langone Health	Departments of Pathology and Medicine	New York University School of Medicine
USA/CT-Yale-072/2020	EPI_ISL_428400	Yale COVID-19 Biorepository	Grubaugh Lab - Yale School of Public Health	Fauver et al
USA/NY-NYUMC701/2020	EPI_ISL_451416	NYU Langone Health	Departments of Pathology and Medicine	New York University School of Medicine
USA/CT-Yale-051/2020	EPI_ISL_428390	Yale COVID-19 Biorepository	Grubaugh Lab - Yale School of Public Health	Fauver et al
USA/CT-Yale-250/2020	EPI_ISL_469177	Yale Clinical Virology Laboratory	Grubaugh Lab - Yale School of Public Health	Fauver et al
USA/CT-Yale-052/2020	EPI_ISL_428373	Yale COVID-19 Biorepository	Grubaugh Lab - Yale School of Public Health	Fauver et al
USA/NY-AECOM-036/2020	EPI_ISL_467945	Montefiore Medical Center	Dept. of Pathology	Clinical Virology
USA/NY-PV09356/2020	EPI_ISL_450044	MSHS Clinical Microbiology Laboratories	MSHS Pathogen Surveillance Program	Ana S. Gonzalez-Reiche et al
USA/NY-NYUMC305/2020	EPI_ISL_430332	NYU Langone Health	Departments of Pathology and Medicine	New York University School of Medicine
USA/NY-NYUMC370/2020	EPI_ISL_430397	NYU Langone Health	Departments of Pathology and Medicine	New York University School of Medicine
USA/CT-Yale-234/2020	EPI_ISL_463167	Yale Clinical Virology Laboratory	Grubaugh Lab - Yale School of Public Health	Fauver et al
USA/CT-Yale-274/2020	EPI_ISL_469197	Yale Clinical Virology Laboratory	Grubaugh Lab - Yale School of Public Health	Fauver et al
USA/CT-Yale-275/2020	EPI_ISL_469198	Yale Clinical Virology Laboratory	Grubaugh Lab - Yale School of Public Health	Fauver et al
USA/CT-Yale-299/2020	EPI_ISL_476528	Yale Clinical Virology Laboratory	Grubaugh Lab - Yale School of Public Health	Fauver et al
USA/CT-Yale-229/2020	EPI_ISL_463163	Yale Clinical Virology Laboratory	Grubaugh Lab - Yale School of Public Health	Fauver et al
USA/CT-Yale-147/2020	EPI_ISL_435717	Connecticut State Department of Public Health	Grubaugh Lab - Yale School of Public Health	Fauver et al
USA/NY-NYUMC384/2020	EPI_ISL_430411	NYU Langone Health	Departments of Pathology and Medicine	New York University School of Medicine
USA/RI_0882/2020	EPI_ISL_426435	RI State Health Laboratories	Pathogen Discovery	Respiratory Viruses Branch
USA/MA-MGH-00065/2020	EPI_ISL_460126	Massachusetts General Hospital	Infectious Disease Program	Broad Institute of Harvard and MIT
USA/MA-MGH-00648/2020	EPI_ISL_460386	Massachusetts General Hospital	Infectious Disease Program	Broad Institute of Harvard and MIT
USA/NY-NYUMC133/2020	EPI_ISL_424940	NYU Langone Health	Departments of Pathology and Medicine	New York University School of Medicine
USA/MA-UW-633/2020	EPI_ISL_491316	University of Wisconsin-Madison AIDS Vaccine Research Laboratories	University of Wisconsin-Madison AIDS Vaccine Research Laboratories	Gage Moreno et al
USA/MA-MGH-00289/2020	EPI_ISL_460133	Massachusetts General Hospital	Infectious Disease Program	Broad Institute of Harvard and MIT
USA/MA-MGH-00247/2020	EPI_ISL_460213	Massachusetts General Hospital	Infectious Disease Program	Broad Institute of Harvard and MIT
USA/MA-MGH-00461/2020	EPI_ISL_460099	Massachusetts General Hospital	Infectious Disease Program	Broad Institute of Harvard and MIT
USA/MA-MGH-00271/2020	EPI_ISL_460464	Massachusetts General Hospital	Infectious Disease Program	Broad Institute of Harvard and MIT
USA/MA-MGH-00277/2020	EPI_ISL_460098	Massachusetts General Hospital	Infectious Disease Program	Broad Institute of Harvard and MIT
USA/CT-Yale-018/2020	EPI_ISL_420087	Yale Clinical Virology Laboratory	Grubaugh Lab - Yale School of Public Health	Fauver et al
USA/CT-Yale-043/2020	EPI_ISL_420098	Yale Clinical Virology Laboratory	Grubaugh Lab - Yale School of Public Health	Fauver et al
USA/CT-Yale-232/2020	EPI_ISL_463165	Yale Clinical Virology Laboratory	Grubaugh Lab - Yale School of Public Health	Fauver et al
USA/MA-MGH-00687/2020	EPI_ISL_460132	Massachusetts General Hospital	Infectious Disease Program	Broad Institute of Harvard and MIT
USA/CT-Yale-149/2020	EPI_ISL_435719	Connecticut State Department of Public Health	Grubaugh Lab - Yale School of Public Health	Fauver et al
USA/NY-NYUMC609/2020	EPI_ISL_444726	NYU Langone Health	Departments of Pathology and Medicine	New York University School of Medicine
USA/NY-NYUMC230/2020	EPI_ISL_427630	NYU Langone Health	Departments of Pathology and Medicine	New York University School of Medicine
USA/NY-WCMP10C03P/2020	EPI_ISL_427562	NewYork-Presbyterian & Mason Lab	Mason Lab	Daniel J. Butler et al
USA/NY-NYUMC542/2020	EPI_ISL_444659	NYU Langone Health	Departments of Pathology and Medicine	New York University School of Medicine
USA/CT-Yale-199/2020	EPI_ISL_463138	Yale Clinical Virology Laboratory	Grubaugh Lab - Yale School of Public Health	Fauver et al
USA/NY-NYUMC233/2020	EPI_ISL_427633	NYU Langone Health	Departments of Pathology and Medicine	New York University School of Medicine
USA/CT-Yale-240/2020	EPI_ISL_463172	Yale Clinical Virology Laboratory	Grubaugh Lab - Yale School of Public Health	Fauver et al
USA/CT-Yale-058/2020	EPI_ISL_428388	Yale COVID-19 Biorepository	Grubaugh Lab - Yale School of Public Health	Fauver et al
USA/CT-Yale-202/2020	EPI_ISL_463140	Yale Clinical Virology Laboratory	Grubaugh Lab - Yale School of Public Health	Fauver et al
USA/CT-Yale-237/2020	EPI_ISL_463169	Yale Clinical Virology Laboratory	Grubaugh Lab - Yale School of Public Health	Fauver et al
USA/CT-Yale-323/2020	EPI_ISL_476551	Yale Clinical Virology Laboratory	Grubaugh Lab - Yale School of Public Health	Fauver et al
USA/CT-Yale-151/2020	EPI_ISL_435720	Yale Clinical Virology Laboratory	Grubaugh Lab - Yale School of Public Health	Fauver et al
USA/CT-Yale-031/2020	EPI_ISL_420096	Yale Clinical Virology Laboratory	Grubaugh Lab - Yale School of Public Health	Fauver et al
USA/NY-PV09354/2020	EPI_ISL_450042	MSHS Clinical Microbiology Laboratories	MSHS Pathogen Surveillance Program	Ana S. Gonzalez-Reiche et al
USA/CT-Yale-053/2020	EPI_ISL_428374	Yale COVID-19 Biorepository	Grubaugh Lab - Yale School of Public Health	Fauver et al
USA/CT-Yale-315/2020	EPI_ISL_476543	Yale Clinical Virology Laboratory	Grubaugh Lab - Yale School of Public Health	Fauver et al
USA/CT-Yale-056/2020	EPI_ISL_428377	Yale COVID-19 Biorepository	Grubaugh Lab - Yale School of Public Health	Fauver et al
USA/CT-Yale-036/2020	EPI_ISL_419525	Yale Clinical Virology Laboratory	Grubaugh Lab - Yale School of Public Health	Fauver et al
Ecuador/USFQ-161/2020	EPI_ISL_516648	Institute of Microbiology	Universidad San Francisco de Quito	Institute of Microbiology
USA/CT-Yale-573/2020	EPI_ISL_730057	Connecticut Department of Health	Grubaugh Lab - Yale School of Public Health	Fauver et al
USA/CT-Yale-572/2020	EPI_ISL_730056	Connecticut Department of Health	Grubaugh Lab - Yale School of Public Health	Fauver et al
USA/CT-Yale-247/2020	EPI_ISL_469175	Yale Clinical Virology Laboratory	Grubaugh Lab - Yale School of Public Health	Fauver et al
USA/CT-Yale-261/2020	EPI_ISL_469187	Yale Clinical Virology Laboratory	Grubaugh Lab - Yale School of Public Health	Fauver et al
USA/CT-Yale-262/2020	EPI_ISL_469188	Yale Clinical Virology Laboratory	Grubaugh Lab - Yale School of Public Health	Fauver et al
USA/CT-Yale-330/2020	EPI_ISL_476557	Yale Clinical Virology Laboratory	Grubaugh Lab - Yale School of Public Health	Fauver et al
USA/CT-Yale-327/2020	EPI_ISL_476555	Yale Clinical Virology Laboratory	Grubaugh Lab - Yale School of Public Health	Fauver et al
USA/CT-Yale-259/2020	EPI_ISL_469185	Yale Clinical Virology Laboratory	Grubaugh Lab - Yale School of Public Health	Fauver et al
USA/CT-Yale-107/2020	EPI_ISL_428403	Yale COVID-19 Biorepository	Grubaugh Lab - Yale School of Public Health	Fauver et al
USA/CT-Yale-092/2020	EPI_ISL_428396	Yale COVID-19 Biorepository	Grubaugh Lab - Yale School of Public Health	Fauver et al
USA/CT-Yale-106/2020	EPI_ISL_435704	Yale COVID-19 Biorepository	Grubaugh Lab - Yale School of Public Health	Fauver et al
USA/CT-Yale-273/2020	EPI_ISL_469196	Yale Clinical Virology Laboratory	Grubaugh Lab - Yale School of Public Health	Fauver et al
USA/CT-Yale-260/2020	EPI_ISL_469186	Yale Clinical Virology Laboratory	Grubaugh Lab - Yale School of Public Health	Fauver et al
USA/CT-Yale-243/2020	EPI_ISL_469171	Yale Clinical Virology Laboratory	Grubaugh Lab - Yale School of Public Health	Fauver et al
USA/CT-Yale-245/2020	EPI_ISL_469173	Yale Clinical Virology Laboratory	Grubaugh Lab - Yale School of Public Health	Fauver et al
USA/CT-Yale-246/2020	EPI_ISL_469174	Yale Clinical Virology Laboratory	Grubaugh Lab - Yale School of Public Health	Fauver et al
USA/CT-Yale-325/2020	EPI_ISL_476553	Yale Clinical Virology Laboratory	Grubaugh Lab - Yale School of Public Health	Fauver et al
USA/CT-Yale-039/2020	EPI_ISL_419527	Yale Clinical Virology Laboratory	Grubaugh Lab - Yale School of Public Health	Fauver et al
USA/CT-Yale-212/2020	EPI_ISL_463149	Yale Clinical Virology Laboratory	Grubaugh Lab - Yale School of Public Health	Fauver et al
USA/CT-Yale-048/2020	EPI_ISL_419516	Yale COVID-19 Biorepository	Grubaugh Lab - Yale School of Public Health	Fauver et al
USA/CT-Yale-304/2020	EPI_ISL_476533	Yale Clinical Virology Laboratory	Grubaugh Lab - Yale School of Public Health	Fauver et al
USA/CT-Yale-228/2020	EPI_ISL_463162	Yale Clinical Virology Laboratory	Grubaugh Lab - Yale School of Public Health	Fauver et al
USA/CT-Yale-230/2020	EPI_ISL_463164	Yale Clinical Virology Laboratory	Grubaugh Lab - Yale School of Public Health	Fauver et al
USA/CT-Yale-146/2020	EPI_ISL_435716	Connecticut State Department of Public Health	Grubaugh Lab - Yale School of Public Health	Fauver et al
USA/CT-Yale-256/2020	EPI_ISL_469182	Yale Clinical Virology Laboratory	Grubaugh Lab - Yale School of Public Health	Fauver et al
USA/CT-Yale-109/2020	EPI_ISL_435706	Yale COVID-19 Biorepository	Grubaugh Lab - Yale School of Public Health	Fauver et al
USA/CT-Yale-342/2020	EPI_ISL_452147	Yale COVID-19 Biorepository	Grubaugh Lab - Yale School of Public Health	Fauver et al
USA/CT-Yale-059/2020	EPI_ISL_428379	Yale COVID-19 Biorepository	Grubaugh Lab - Yale School of Public Health	Fauver et al
USA/CT-Yale-239/2020	EPI_ISL_463171	Yale Clinical Virology Laboratory	Grubaugh Lab - Yale School of Public Health	Fauver et al
USA/CT-Yale-278/2020	EPI_ISL_469201	Yale Clinical Virology Laboratory	Grubaugh Lab - Yale School of Public Health	Fauver et al
USA/CT-Yale-242/2020	EPI_ISL_463174	Yale Clinical Virology Laboratory	Grubaugh Lab - Yale School of Public Health	Fauver et al
USA/CT-Yale-111/2020	EPI_ISL_435707	Yale COVID-19 Biorepository	Grubaugh Lab - Yale School of Public Health	Fauver et al
USA/CT-Yale-223/2020	EPI_ISL_463158	Yale Clinical Virology Laboratory	Grubaugh Lab - Yale School of Public Health	Fauver et al
USA/CT-Yale-215/2020	EPI_ISL_463151	Yale Clinical Virology Laboratory	Grubaugh Lab - Yale School of Public Health	Fauver et al
USA/CT-Yale-283/2020	EPI_ISL_469205	Yale Clinical Virology Laboratory	Grubaugh Lab - Yale School of Public Health	Fauver et al
USA/CT-Yale-095/2020	EPI_ISL_428398	Yale COVID-19 Biorepository	Grubaugh Lab - Yale School of Public Health	Fauver et al
USA/CT-Yale-011/2020	EPI_ISL_428250	Yale Clinical Virology Laboratory	Grubaugh Lab - Yale School of Public Health	Fauver et al
USA/NY-NYUMC269/2020	EPI_ISL_428783	NYU Langone Health	Departments of Pathology and Medicine	New York University School of Medicine
USA/NY-NYUMC252/2020	EPI_ISL_428766	NYU Langone Health	Departments of Pathology and Medicine	New York University School of Medicine
USA/NY-NYUMC373/2020	EPI_ISL_430400	NYU Langone Health	Departments of Pathology and Medicine	New York University School of Medicine
USA/CT-Yale-113/2020	EPI_ISL_428752	Yale COVID-19 Biorepository	Grubaugh Lab - Yale School of Public Health	Fauver et al
USA/CT-Yale-254/2020	EPI_ISL_469180	Yale Clinical Virology Laboratory	Grubaugh Lab - Yale School of Public Health	Fauver et al
USA/CT-Yale-241/2020	EPI_ISL_463173	Yale Clinical Virology Laboratory	Grubaugh Lab - Yale School of Public Health	Fauver et al
USA/CT-Yale-318/2020	EPI_ISL_476546	Yale Clinical Virology Laboratory	Grubaugh Lab - Yale School of Public Health	Fauver et al
USA/CT-Yale-244/2020	EPI_ISL_469172	Yale Clinical Virology Laboratory	Grubaugh Lab - Yale School of Public Health	Fauver et al
USA/CT-Yale-060/2020	EPI_ISL_428391	Yale COVID-19 Biorepository	Grubaugh Lab - Yale School of Public Health	Fauver et al
USA/CT-Yale-019/2020	EPI_ISL_428740	Yale Clinical Virology Laboratory	Grubaugh Lab - Yale School of Public Health	Fauver et al
USA/CT-Yale-292/2020	EPI_ISL_476521	Yale Clinical Virology Laboratory	Grubaugh Lab - Yale School of Public Health	Fauver et al
USA/NY-NYUMC393/2020	EPI_ISL_430420	NYU Langone Health	Departments of Pathology and Medicine	New York University School of Medicine
USA/CT-Yale-133/2020	EPI_ISL_431095	Yale COVID-19 Biorepository	Grubaugh Lab - Yale School of Public Health	Fauver et al
USA/CT-Yale-121/2020	EPI_ISL_431085	Yale COVID-19 Biorepository	Grubaugh Lab - Yale School of Public Health	Fauver et al
USA/CT-Yale-306/2020	EPI_ISL_476535	Yale Clinical Virology Laboratory	Grubaugh Lab - Yale School of Public Health	Fauver et al
USA/NY-NYUMC655/2020	EPI_ISL_444772	NYU Langone Health	Departments of Pathology and Medicine	New York University School of Medicine
USA/NY-NYUMC184/2020	EPI_ISL_427480	NYU Langone Health	Departments of Pathology and Medicine	New York University School of Medicine
USA/NY-NYUMC231/2020	EPI_ISL_427631	NYU Langone Health	Departments of Pathology and Medicine	New York University School of Medicine
USA/CT-Yale-134/2020	EPI_ISL_431096	Yale COVID-19 Biorepository	Grubaugh Lab - Yale School of Public Health	Fauver et al
USA/CT-Yale-139/2020	EPI_ISL_435709	Yale COVID-19 Biorepository	Grubaugh Lab - Yale School of Public Health	Fauver et al
USA/CT-Yale-144/2020	EPI_ISL_435714	Connecticut State Department of Public Health	Grubaugh Lab - Yale School of Public Health	Fauver et al
USA/CT-Yale-268/2020	EPI_ISL_469193	Yale Clinical Virology Laboratory	Grubaugh Lab - Yale School of Public Health	Fauver et al
USA/CT-Yale-258/2020	EPI_ISL_469184	Yale Clinical Virology Laboratory	Grubaugh Lab - Yale School of Public Health	Fauver et al
USA/CT-CDC-8001/2020	EPI_ISL_454645	CT-Dr. Katherine A. Kelley State Public Health Lab	Pathogen Discovery	Respiratory Viruses Branch
USA/CT-Yale-311/2020	EPI_ISL_476539	Yale Clinical Virology Laboratory	Grubaugh Lab - Yale School of Public Health	Fauver et al
USA/CT-Yale-317/2020	EPI_ISL_476545	Yale Clinical Virology Laboratory	Grubaugh Lab - Yale School of Public Health	Fauver et al
USA/NY-NYUMC392/2020	EPI_ISL_430419	NYU Langone Health	Departments of Pathology and Medicine	New York University School of Medicine
USA/NY-NYUMC151/2020	EPI_ISL_424958	NYU Langone Health	Departments of Pathology and Medicine	New York University School of Medicine
USA/NY-NYUMC149/2020	EPI_ISL_424956	NYU Langone Health	Departments of Pathology and Medicine	New York University School of Medicine
USA/CT-Yale-062/2020	EPI_ISL_428387	Yale COVID-19 Biorepository	Grubaugh Lab - Yale School of Public Health	Fauver et al
USA/CT-Yale-302/2020	EPI_ISL_476531	Yale Clinical Virology Laboratory	Grubaugh Lab - Yale School of Public Health	Fauver et al
USA/CT-Yale-203/2020	EPI_ISL_463141	Yale Clinical Virology Laboratory	Grubaugh Lab - Yale School of Public Health	Fauver et al
USA/CT-Yale-120/2020	EPI_ISL_431084	Yale COVID-19 Biorepository	Grubaugh Lab - Yale School of Public Health	Fauver et al
USA/CT-Yale-217/2020	EPI_ISL_463153	Yale Clinical Virology Laboratory	Grubaugh Lab - Yale School of Public Health	Fauver et al
USA/CT-Yale-108/2020	EPI_ISL_435705	Yale COVID-19 Biorepository	Grubaugh Lab - Yale School of Public Health	Fauver et al
USA/CT-Yale-105/2020	EPI_ISL_435703	Yale COVID-19 Biorepository	Grubaugh Lab - Yale School of Public Health	Fauver et al
USA/CT-Yale-094/2020	EPI_ISL_428397	Yale COVID-19 Biorepository	Grubaugh Lab - Yale School of Public Health	Fauver et al
USA/CT-Yale-091/2020	EPI_ISL_428395	Yale COVID-19 Biorepository	Grubaugh Lab - Yale School of Public Health	Fauver et al
USA/NY-NYUMC382/2020	EPI_ISL_430409	NYU Langone Health	Departments of Pathology and Medicine	New York University School of Medicine
USA/CT-Yale-125/2020	EPI_ISL_431088	Yale COVID-19 Biorepository	Grubaugh Lab - Yale School of Public Health	Fauver et al
USA/CT-Yale-124/2020	EPI_ISL_431087	Yale COVID-19 Biorepository	Grubaugh Lab - Yale School of Public Health	Fauver et al
USA/CT-Yale-117/2020	EPI_ISL_428405	Yale COVID-19 Biorepository	Grubaugh Lab - Yale School of Public Health	Fauver et al
USA/NY-NYUMC434/2020	EPI_ISL_435501	NYU Langone Health	Departments of Pathology and Medicine	New York University School of Medicine
Argentina/Heritas_HG014/2020	EPI_ISL_476563	Hospital de Pediatría "Prof. Dr. Juan P Garrahan"	Héritas	Dalmacio Pereyra et al
Argentina/Heritas_HG009/2020	EPI_ISL_476568	Hospital de Pediatría "Prof. Dr. Juan P Garrahan"	Héritas	Cristian Rohr et al
USA/CT-Yale-298/2020	EPI_ISL_476527	Yale Clinical Virology Laboratory	Grubaugh Lab - Yale School of Public Health	Fauver et al
USA/CT-Yale-296/2020	EPI_ISL_476525	Yale Clinical Virology Laboratory	Grubaugh Lab - Yale School of Public Health	Fauver et al
USA/CT-Yale-333/2020	EPI_ISL_452145	Yale COVID-19 Biorepository	Grubaugh Lab - Yale School of Public Health	Fauver et al
USA/CT-Yale-294/2020	EPI_ISL_476523	Yale Clinical Virology Laboratory	Grubaugh Lab - Yale School of Public Health	Fauver et al
USA/CT-Yale-222/2020	EPI_ISL_463157	Yale Clinical Virology Laboratory	Grubaugh Lab - Yale School of Public Health	Fauver et al
USA/CT-Yale-221/2020	EPI_ISL_463156	Yale Clinical Virology Laboratory	Grubaugh Lab - Yale School of Public Health	Fauver et al
USA/CT-Yale-286/2020	EPI_ISL_469208	Yale Clinical Virology Laboratory	Grubaugh Lab - Yale School of Public Health	Fauver et al
USA/CT-Yale-226/2020	EPI_ISL_463160	Yale Clinical Virology Laboratory	Grubaugh Lab - Yale School of Public Health	Fauver et al
USA/CT-Yale-205/2020	EPI_ISL_463143	Yale Clinical Virology Laboratory	Grubaugh Lab - Yale School of Public Health	Fauver et al
USA/CT-Yale-309/2020	EPI_ISL_476537	Yale Clinical Virology Laboratory	Grubaugh Lab - Yale School of Public Health	Fauver et al
USA/CT-Yale-210/2020	EPI_ISL_463148	Yale Clinical Virology Laboratory	Grubaugh Lab - Yale School of Public Health	Fauver et al
USA/CT-Yale-208/2020	EPI_ISL_463146	Yale Clinical Virology Laboratory	Grubaugh Lab - Yale School of Public Health	Fauver et al
Argentina/Heritas_HG019/2020	EPI_ISL_476573	Hospital de Pediatría "Prof. Dr. Juan P Garrahan"	Héritas	Dalmacio Pereyra et al
USA/CT-Yale-138/2020	EPI_ISL_431090	Yale COVID-19 Biorepository	Grubaugh Lab - Yale School of Public Health	Fauver et al
USA/CT-Yale-099/2020	EPI_ISL_428750	Yale COVID-19 Biorepository	Grubaugh Lab - Yale School of Public Health	Fauver et al
USA/CT-Yale-082/2020	EPI_ISL_428746	Yale COVID-19 Biorepository	Grubaugh Lab - Yale School of Public Health	Fauver et al
USA/CT-Yale-236/2020	EPI_ISL_463168	Yale Clinical Virology Laboratory	Grubaugh Lab - Yale School of Public Health	Fauver et al
USA/CT-Yale-263/2020	EPI_ISL_469189	Yale Clinical Virology Laboratory	Grubaugh Lab - Yale School of Public Health	Fauver et al
USA/CT-Yale-116/2020	EPI_ISL_431083	Yale COVID-19 Biorepository	Grubaugh Lab - Yale School of Public Health	Fauver et al
USA/CT-Yale-084/2020	EPI_ISL_428393	Yale COVID-19 Biorepository	Grubaugh Lab - Yale School of Public Health	Fauver et al
USA/CT-Yale-225/2020	EPI_ISL_463159	Yale Clinical Virology Laboratory	Grubaugh Lab - Yale School of Public Health	Fauver et al
USA/CT-Yale-227/2020	EPI_ISL_463161	Yale Clinical Virology Laboratory	Grubaugh Lab - Yale School of Public Health	Fauver et al
USA/CT-Yale-130/2020	EPI_ISL_431093	Yale COVID-19 Biorepository	Grubaugh Lab - Yale School of Public Health	Fauver et al
USA/CT-Yale-153/2020	EPI_ISL_452144	Yale COVID-19 Biorepository	Grubaugh Lab - Yale School of Public Health	Fauver et al
USA/CT-Yale-073/2020	EPI_ISL_428401	Yale COVID-19 Biorepository	Grubaugh Lab - Yale School of Public Health	Fauver et al
USA/CT-Yale-065/2020	EPI_ISL_428392	Yale COVID-19 Biorepository	Grubaugh Lab - Yale School of Public Health	Fauver et al
USA/CT-Yale-067/2020	EPI_ISL_428399	Yale COVID-19 Biorepository	Grubaugh Lab - Yale School of Public Health	Fauver et al
USA/NY-NYUMC238/2020	EPI_ISL_427637	NYU Langone Health	Departments of Pathology and Medicine	New York University School of Medicine
USA/CT-Yale-341/2020	EPI_ISL_452146	Yale COVID-19 Biorepository	Grubaugh Lab - Yale School of Public Health	Fauver et al
USA/NY-NYUMC436/2020	EPI_ISL_435503	NYU Langone Health	Departments of Pathology and Medicine	New York University School of Medicine
USA/CT-Yale-253/2020	EPI_ISL_469179	Yale Clinical Virology Laboratory	Grubaugh Lab - Yale School of Public Health	Fauver et al
USA/CT-Yale-255/2020	EPI_ISL_469181	Yale Clinical Virology Laboratory	Grubaugh Lab - Yale School of Public Health	Fauver et al
USA/CT-Yale-326/2020	EPI_ISL_476554	Yale Clinical Virology Laboratory	Grubaugh Lab - Yale School of Public Health	Fauver et al
USA/CT-Yale-100/2020	EPI_ISL_435702	Yale COVID-19 Biorepository	Grubaugh Lab - Yale School of Public Health	Fauver et al
Sweden/20-07390/2020	EPI_ISL_434669	Lakargruppen	The Public Health Agency of Sweden	Boris Klanger et al
Sweden/20-07025/2020	EPI_ISL_434663	Surbrunns VC	The Public Health Agency of Sweden	Erik Embring et al
Sweden/20-07034/2020	EPI_ISL_434664	Omtanken Grimmered	The Public Health Agency of Sweden	Bernd Sengpiel et al
Austria/CeMM0088/2020	EPI_ISL_437951	Universitaetsklinik für Innere Medizin II Innsbruck	Bergthaler laboratory	CeMM Research Center for Molecular Medicine of the Austrian Academy of Sciences
USA/MI-MDHHS-SC20881/2020	EPI_ISL_471902	Michigan Department of Health and Human Services	Bureau of Laboratories	Michigan Department of Health and Human Services
USA/CT-Yale-455/2020	EPI_ISL_729735	Connecticut Department of Health	Grubaugh Lab - Yale School of Public Health	Fauver et al
USA/NY-Wadsworth-27073-01/2020	EPI_ISL_426295	Wadsworth Center	New York State Department.of Health	Wadsworth Center
USA/CT-Yale-033/2020	EPI_ISL_428371	Yale Clinical Virology Laboratory	Grubaugh Lab - Yale School of Public Health	Fauver et al
USA/CT-Yale-035/2020	EPI_ISL_420097	Yale Clinical Virology Laboratory	Grubaugh Lab - Yale School of Public Health	Fauver et al
USA/CT-Yale-288/2020	EPI_ISL_476518	Yale Clinical Virology Laboratory	Grubaugh Lab - Yale School of Public Health	Fauver et al
USA/CT-Yale-145/2020	EPI_ISL_435715	Connecticut State Department of Public Health	Grubaugh Lab - Yale School of Public Health	Fauver et al
USA/CT-Yale-140/2020	EPI_ISL_435710	Connecticut State Department of Public Health	Grubaugh Lab - Yale School of Public Health	Fauver et al
USA/NY-NYUMC266/2020	EPI_ISL_428780	NYU Langone Health	Departments of Pathology and Medicine	New York University School of Medicine
USA/NY-NYUMC236/2020	EPI_ISL_427635	NYU Langone Health	Departments of Pathology and Medicine	New York University School of Medicine
USA/NY-NYUMC287/2020	EPI_ISL_428801	NYU Langone Health	Departments of Pathology and Medicine	New York University School of Medicine
USA/NY-NYUMC237/2020	EPI_ISL_427636	NYU Langone Health	Departments of Pathology and Medicine	New York University School of Medicine
USA/MD-MDH-0119/2020	EPI_ISL_522852	Maryland Department of Health	Maryland Department of Health	Maryland Department of Health Laboratories Administration et al
USA/NY-NYUMC260/2020	EPI_ISL_428774	NYU Langone Health	Departments of Pathology and Medicine	New York University School of Medicine
USA/NY-NYUMC616/2020	EPI_ISL_444733	NYU Langone Health	Departments of Pathology and Medicine	New York University School of Medicine
USA/NY-NYUMC180/2020	EPI_ISL_427476	NYU Langone Health	Departments of Pathology and Medicine	New York University School of Medicine
USA/CT-Yale-266/2020	EPI_ISL_469191	Yale Clinical Virology Laboratory	Grubaugh Lab - Yale School of Public Health	Fauver et al
USA/CT-Yale-328/2020	EPI_ISL_476556	Yale Clinical Virology Laboratory	Grubaugh Lab - Yale School of Public Health	Fauver et al
USA/CT-Yale-248/2020	EPI_ISL_469176	Yale Clinical Virology Laboratory	Grubaugh Lab - Yale School of Public Health	Fauver et al
USA/NY-NYUMC398/2020	EPI_ISL_430425	NYU Langone Health	Departments of Pathology and Medicine	New York University School of Medicine
USA/NY-NYUMC390/2020	EPI_ISL_430417	NYU Langone Health	Departments of Pathology and Medicine	New York University School of Medicine
USA/CT-Yale-295/2020	EPI_ISL_476524	Yale Clinical Virology Laboratory	Grubaugh Lab - Yale School of Public Health	Fauver et al
USA/CT-Yale-301/2020	EPI_ISL_476530	Yale Clinical Virology Laboratory	Grubaugh Lab - Yale School of Public Health	Fauver et al
USA/CT-Yale-321/2020	EPI_ISL_476549	Yale Clinical Virology Laboratory	Grubaugh Lab - Yale School of Public Health	Fauver et al
USA/CT-Yale-319/2020	EPI_ISL_476547	Yale Clinical Virology Laboratory	Grubaugh Lab - Yale School of Public Health	Fauver et al
Ecuador/USFQ-096/2020	EPI_ISL_477015	Institute of Microbiology	Universidad San Francisco de Quito	Institute of Microbiology
USA/FL-BPHL-0550/2020	EPI_ISL_508753	Florida Bureau of Public Health Laboratories	Florida Bureau of Public Health Laboratories	Sarah Schmedes et al
USA/CT-Yale-143/2020	EPI_ISL_435713	Connecticut State Department of Public Health	Grubaugh Lab - Yale School of Public Health	Fauver et al
USA/NY-Yale-025/2020	EPI_ISL_420093	Yale Clinical Virology Laboratory	Grubaugh Lab - Yale School of Public Health	Fauver et al
USA/CT-Yale-017/2020	EPI_ISL_419520	Yale Clinical Virology Laboratory	Grubaugh Lab - Yale School of Public Health	Fauver et al
USA/NY-NYUMC773/2020	EPI_ISL_456010	NYU Langone Health	Departments of Pathology and Medicine	New York University School of Medicine
USA/NY-PV09344/2020	EPI_ISL_450032	MSHS Clinical Microbiology Laboratories	MSHS Pathogen Surveillance Program	Ana S. Gonzalez-Reiche et al
USA/NY-PV09346/2020	EPI_ISL_450034	MSHS Clinical Microbiology Laboratories	MSHS Pathogen Surveillance Program	Ana S. Gonzalez-Reiche et al
USA/CT-Yale-300/2020	EPI_ISL_476529	Yale Clinical Virology Laboratory	Grubaugh Lab - Yale School of Public Health	Fauver et al
USA/CT-Yale-297/2020	EPI_ISL_476526	Yale Clinical Virology Laboratory	Grubaugh Lab - Yale School of Public Health	Fauver et al
USA/CT-Yale-289/2020	EPI_ISL_476519	Yale Clinical Virology Laboratory	Grubaugh Lab - Yale School of Public Health	Fauver et al
USA/CT-Yale-291/2020	EPI_ISL_476520	Yale Clinical Virology Laboratory	Grubaugh Lab - Yale School of Public Health	Fauver et al
USA/CT-Yale-252/2020	EPI_ISL_469178	Yale Clinical Virology Laboratory	Grubaugh Lab - Yale School of Public Health	Fauver et al
USA/CT-Yale-277/2020	EPI_ISL_469200	Yale Clinical Virology Laboratory	Grubaugh Lab - Yale School of Public Health	Fauver et al
USA/CT-Yale-284/2020	EPI_ISL_469206	Yale Clinical Virology Laboratory	Grubaugh Lab - Yale School of Public Health	Fauver et al
Hungary/SRC-00183/2020	EPI_ISL_435407	Virological Research Group	Szentágothai Research Centre	Bioinformatics Research Group
USA/NY-NYUMC624/2020	EPI_ISL_444741	NYU Langone Health	Departments of Pathology and Medicine	New York University School of Medicine
USA/NY-NYUMC602/2020	EPI_ISL_444719	NYU Langone Health	Departments of Pathology and Medicine	New York University School of Medicine
USA/CT-Yale-270/2020	EPI_ISL_469194	Yale Clinical Virology Laboratory	Grubaugh Lab - Yale School of Public Health	Fauver et al
USA/CT-Yale-280/2020	EPI_ISL_469203	Yale Clinical Virology Laboratory	Grubaugh Lab - Yale School of Public Health	Fauver et al
USA/CT-Yale-279/2020	EPI_ISL_469202	Yale Clinical Virology Laboratory	Grubaugh Lab - Yale School of Public Health	Fauver et al
USA/CT-Yale-285/2020	EPI_ISL_469207	Yale Clinical Virology Laboratory	Grubaugh Lab - Yale School of Public Health	Fauver et al
USA/CA-ALSR-1086-SAN/2020	EPI_ISL_483513	UC San Diego Center for Advanced Laboratory Medicine	Andersen lab at Scripps Research	SEARCH Alliance San Diego with David Pride et al
USA/NY-NYUMC389/2020	EPI_ISL_430416	NYU Langone Health	Departments of Pathology and Medicine	New York University School of Medicine
USA/NY-NYUMC552/2020	EPI_ISL_444669	NYU Langone Health	Departments of Pathology and Medicine	New York University School of Medicine
USA/NY-NYUMC319/2020	EPI_ISL_430346	NYU Langone Health	Departments of Pathology and Medicine	New York University School of Medicine
USA/NY-NYUMC239/2020	EPI_ISL_427638	NYU Langone Health	Departments of Pathology and Medicine	New York University School of Medicine
USA/NY-NYUMC271/2020	EPI_ISL_428785	NYU Langone Health	Departments of Pathology and Medicine	New York University School of Medicine
USA/NY-NYUMC385/2020	EPI_ISL_430412	NYU Langone Health	Departments of Pathology and Medicine	New York University School of Medicine
USA/NY-NYUMC290/2020	EPI_ISL_428804	NYU Langone Health	Departments of Pathology and Medicine	New York University School of Medicine
USA/CT-Yale-233/2020	EPI_ISL_463166	Yale Clinical Virology Laboratory	Grubaugh Lab - Yale School of Public Health	Fauver et al
USA/NY-NYUMC540/2020	EPI_ISL_444657	NYU Langone Health	Departments of Pathology and Medicine	New York University School of Medicine
USA/NY-NYUMC574/2020	EPI_ISL_444691	NYU Langone Health	Departments of Pathology and Medicine	New York University School of Medicine
USA/CT-Yale-129/2020	EPI_ISL_431092	Yale COVID-19 Biorepository	Grubaugh Lab - Yale School of Public Health	Fauver et al
USA/CT-Yale-086/2020	EPI_ISL_428394	Yale COVID-19 Biorepository	Grubaugh Lab - Yale School of Public Health	Fauver et al
USA/CT-Yale-066/2020	EPI_ISL_428385	Yale COVID-19 Biorepository	Grubaugh Lab - Yale School of Public Health	Fauver et al
USA/NY-NYUMC394/2020	EPI_ISL_430421	NYU Langone Health	Departments of Pathology and Medicine	New York University School of Medicine
USA/CT-Yale-204/2020	EPI_ISL_463142	Yale Clinical Virology Laboratory	Grubaugh Lab - Yale School of Public Health	Fauver et al
USA/NY-NYUMC375/2020	EPI_ISL_430402	NYU Langone Health	Departments of Pathology and Medicine	New York University School of Medicine
USA/CT-Yale-123/2020	EPI_ISL_431086	Yale COVID-19 Biorepository	Grubaugh Lab - Yale School of Public Health	Fauver et al
USA/NY-NYUMC399/2020	EPI_ISL_430426	NYU Langone Health	Departments of Pathology and Medicine	New York University School of Medicine
USA/MI-MDHHS-SC20805/2020	EPI_ISL_471826	Michigan Department of Health and Human Services	Bureau of Laboratories	Michigan Department of Health and Human Services
USA/CT-Yale-115/2020	EPI_ISL_428404	Yale COVID-19 Biorepository	Grubaugh Lab - Yale School of Public Health	Fauver et al
USA/NY-NYUMC391/2020	EPI_ISL_430418	NYU Langone Health	Departments of Pathology and Medicine	New York University School of Medicine
USA/CT-Yale-076/2020	EPI_ISL_428384	Yale COVID-19 Biorepository	Grubaugh Lab - Yale School of Public Health	Fauver et al
USA/CT-Yale-150/2020	EPI_ISL_452143	Yale COVID-19 Biorepository	Grubaugh Lab - Yale School of Public Health	Fauver et al
USA/CT-Yale-131/2020	EPI_ISL_431094	Yale COVID-19 Biorepository	Grubaugh Lab - Yale School of Public Health	Fauver et al
USA/CT-Yale-070/2020	EPI_ISL_428745	Yale COVID-19 Biorepository	Grubaugh Lab - Yale School of Public Health	Fauver et al
USA/CT-Yale-353/2020	EPI_ISL_527770	Connecticut State Department of Public Health	Grubaugh Lab - Yale School of Public Health	Fauver et al
USA/CT-Yale-358/2020	EPI_ISL_527774	Connecticut State Department of Public Health	Grubaugh Lab - Yale School of Public Health	Fauver et al
USA/CT-Yale-367/2020	EPI_ISL_527781	Connecticut State Department of Public Health	Grubaugh Lab - Yale School of Public Health	Fauver et al
USA/CT-Yale-355/2020	EPI_ISL_527772	Connecticut State Department of Public Health	Grubaugh Lab - Yale School of Public Health	Fauver et al
USA/CT-Yale-463/2020	EPI_ISL_729760	Connecticut State Department of Public Health	Grubaugh Lab - Yale School of Public Health	Fauver et al
USA/CT-Yale-466/2020	EPI_ISL_729752	Connecticut State Department of Public Health	Grubaugh Lab - Yale School of Public Health	Fauver et al
USA/CT-Yale-451/2020	EPI_ISL_729779	Connecticut State Department of Public Health	Grubaugh Lab - Yale School of Public Health	Fauver et al
USA/CT-Yale-461/2020	EPI_ISL_729749	Connecticut State Department of Public Health	Grubaugh Lab - Yale School of Public Health	Fauver et al
USA/CT-Yale-359/2020	EPI_ISL_527775	Connecticut State Department of Public Health	Grubaugh Lab - Yale School of Public Health	Fauver et al
USA/CT-Yale-347/2020	EPI_ISL_527764	Connecticut State Department of Public Health	Grubaugh Lab - Yale School of Public Health	Fauver et al
USA/CT-Yale-366/2020	EPI_ISL_527780	Connecticut State Department of Public Health	Grubaugh Lab - Yale School of Public Health	Fauver et al
USA/CT-Yale-360/2020	EPI_ISL_527776	Connecticut State Department of Public Health	Grubaugh Lab - Yale School of Public Health	Fauver et al
USA/CT-Yale-362/2020	EPI_ISL_527777	Connecticut State Department of Public Health	Grubaugh Lab - Yale School of Public Health	Fauver et al
USA/CT-Yale-346/2020	EPI_ISL_527763	Connecticut State Department of Public Health	Grubaugh Lab - Yale School of Public Health	Fauver et al
USA/CT-Yale-343/2020	EPI_ISL_527738	Connecticut State Department of Public Health	Grubaugh Lab - Yale School of Public Health	Fauver et al
USA/CT-Yale-354/2020	EPI_ISL_527771	Connecticut State Department of Public Health	Grubaugh Lab - Yale School of Public Health	Fauver et al
USA/CT-Yale-344/2020	EPI_ISL_527761	Connecticut State Department of Public Health	Grubaugh Lab - Yale School of Public Health	Fauver et al
USA/CT-Yale-365/2020	EPI_ISL_527779	Connecticut State Department of Public Health	Grubaugh Lab - Yale School of Public Health	Fauver et al
USA/CT-Yale-368/2020	EPI_ISL_527782	Connecticut State Department of Public Health	Grubaugh Lab - Yale School of Public Health	Fauver et al
USA/CT-Yale-370/2020	EPI_ISL_527784	Connecticut State Department of Public Health	Grubaugh Lab - Yale School of Public Health	Fauver et al
USA/CT-Yale-369/2020	EPI_ISL_527783	Connecticut State Department of Public Health	Grubaugh Lab - Yale School of Public Health	Fauver et al
USA/CT-Yale-371/2020	EPI_ISL_527785	Connecticut State Department of Public Health	Grubaugh Lab - Yale School of Public Health	Fauver et al
USA/CT-Yale-454/2020	EPI_ISL_729743	Connecticut State Department of Public Health	Grubaugh Lab - Yale School of Public Health	Fauver et al
USA/CT-Yale-452/2020	EPI_ISL_729773	Connecticut State Department of Public Health	Grubaugh Lab - Yale School of Public Health	Fauver et al
USA/CT-Yale-464/2020	EPI_ISL_729780	Connecticut State Department of Public Health	Grubaugh Lab - Yale School of Public Health	Fauver et al
USA/CT-Yale-483/2020	EPI_ISL_729758	Connecticut State Department of Public Health	Grubaugh Lab - Yale School of Public Health	Fauver et al
USA/CT-Yale-462/2020	EPI_ISL_729750	Connecticut State Department of Public Health	Grubaugh Lab - Yale School of Public Health	Fauver et al
USA/CT-Yale-486/2020	EPI_ISL_729759	Connecticut State Department of Public Health	Grubaugh Lab - Yale School of Public Health	Fauver et al
USA/CT-Yale-475/2020	EPI_ISL_729789	Connecticut State Department of Public Health	Grubaugh Lab - Yale School of Public Health	Fauver et al
USA/CT-Yale-481/2020	EPI_ISL_729747	Connecticut State Department of Public Health	Grubaugh Lab - Yale School of Public Health	Fauver et al
USA/CT-Yale-478/2020	EPI_ISL_729746	Connecticut State Department of Public Health	Grubaugh Lab - Yale School of Public Health	Fauver et al
USA/CT-Yale-485/2020	EPI_ISL_729756	Connecticut State Department of Public Health	Grubaugh Lab - Yale School of Public Health	Fauver et al
USA/CT-Yale-480/2020	EPI_ISL_729765	Connecticut State Department of Public Health	Grubaugh Lab - Yale School of Public Health	Fauver et al
USA/CT-Yale-484/2020	EPI_ISL_729755	Connecticut State Department of Public Health	Grubaugh Lab - Yale School of Public Health	Fauver et al
USA/CT-Yale-476/2020	EPI_ISL_729786	Connecticut State Department of Public Health	Grubaugh Lab - Yale School of Public Health	Fauver et al
USA/CT-Yale-471/2020	EPI_ISL_729792	Connecticut State Department of Public Health	Grubaugh Lab - Yale School of Public Health	Fauver et al
USA/CT-Yale-470/2020	EPI_ISL_729772	Connecticut State Department of Public Health	Grubaugh Lab - Yale School of Public Health	Fauver et al
USA/CT-Yale-570/2020	EPI_ISL_730054	Connecticut State Department of Public Health	Grubaugh Lab - Yale School of Public Health	Fauver et al
USA/CT-Yale-572/2020	EPI_ISL_730056	Connecticut State Department of Public Health	Grubaugh Lab - Yale School of Public Health	Fauver et al
USA/CT-Yale-573/2020	EPI_ISL_730057	Connecticut State Department of Public Health	Grubaugh Lab - Yale School of Public Health	Fauver et al
USA/CT-Yale-642/2020	EPI_ISL_802502	Connecticut State Department of Public Health	Grubaugh Lab - Yale School of Public Health	Fauver et al
USA/CT-Yale-643/2020	EPI_ISL_802503	Connecticut State Department of Public Health	Grubaugh Lab - Yale School of Public Health	Fauver et al
USA/CT-Yale-644/2020	EPI_ISL_802504	Connecticut State Department of Public Health	Grubaugh Lab - Yale School of Public Health	Fauver et al
USA/CT-Yale-645/2020	EPI_ISL_802505	Connecticut State Department of Public Health	Grubaugh Lab - Yale School of Public Health	Fauver et al
Shenzhen/HKU-SZ-002/2020	EPI_ISL_412044	The University of Hong Kong - Shenzhen Hospital	Li Ka Shing Faculty of Medicine	Chan et al
USA/NY-Yale-088/2020	EPI_ISL_428747	Yale COVID-19 Biorepository	Grubaugh Lab - Yale School of Public Health	Fauver et al
USA/NY-Yale-102/2020	EPI_ISL_431081	Yale COVID-19 Biorepository	Grubaugh Lab - Yale School of Public Health	Fauver et al
Suriname/SR-11/2020	EPI_ISL_517622	Academic Hospital Paramaribo	Erasmus Medical Center	Bas Oude Munnink et al
Suriname/SR-15/2020	EPI_ISL_517626	Academic Hospital Paramaribo	Erasmus Medical Center	Bas Oude Munnink et al
Suriname/SR-68/2020	EPI_ISL_518817	Academic Hospital Paramaribo	Erasmus Medical Center	Bas Oude Munnink et al
Suriname/SR-58/2020	EPI_ISL_518807	Academic Hospital Paramaribo	Erasmus Medical Center	Bas Oude Munnink et al
USA/NY-Yale-127/2020	EPI_ISL_431089	Yale COVID-19 Biorepository	Grubaugh Lab - Yale School of Public Health	Fauver et al
USA/NY-Yale-110/2020	EPI_ISL_428751	Yale COVID-19 Biorepository	Grubaugh Lab - Yale School of Public Health	Fauver et al
USA/NY-Yale-320/2020	EPI_ISL_476548	Yale Clinical Virology Laboratory	Grubaugh Lab - Yale School of Public Health	Fauver et al
USA/NY-Yale-266/2020	EPI_ISL_469191	Yale Clinical Virology Laboratory	Grubaugh Lab - Yale School of Public Health	Fauver et al
USA/NY-Yale-279/2020	EPI_ISL_469202	Yale Clinical Virology Laboratory	Grubaugh Lab - Yale School of Public Health	Fauver et al
USA/NY-Yale-295/2020	EPI_ISL_476524	Yale Clinical Virology Laboratory	Grubaugh Lab - Yale School of Public Health	Fauver et al
